# Supplementary material for: RNA helicase DHX29 controls the translation of transcription factors involved in germinal center response and plasma cell differentiation in mice
Source: EMBO J. 2026 May 26;45(13):4605–35. doi: 10.1038/s44318-026-00805-0 (PMC13324185; doi:10.1038/s44318-026-00805-0)
Supplement: Supplementary file 2 — Table EV1 [file 44318_2026_805_MOESM2_ESM.xlsx]

## Sheet: RNA helicases List
Table EV1 RNA helicase list
No.	Name	Family
1	Ddx1	DEAD-box helicases
2	Ddx2a(Eif4a1)	DEAD-box helicases
3	Ddx2b(Eif4a2)	DEAD-box helicases
4	Ddx3x	DEAD-box helicases
5	Ddx3y	DEAD-box helicases
6	Ddx4	DEAD-box helicases
7	Ddx5	DEAD-box helicases
8	Ddx6	DEAD-box helicases
9	Ddx10	DEAD-box helicases
10	Ddx11	DEAD-box helicases
11	Ddx17	DEAD-box helicases
12	Ddx18	DEAD-box helicases
13	Ddx19a	DEAD-box helicases
14	Ddx19b	DEAD-box helicases
15	Ddx20	DEAD-box helicases
16	Ddx21	DEAD-box helicases
17	Ddx23	DEAD-box helicases
18	Ddx24	DEAD-box helicases
19	Ddx25	DEAD-box helicases
20	Ddx27	DEAD-box helicases
21	Ddx28	DEAD-box helicases
22	Ddx31	DEAD-box helicases
23	Ddx39a	DEAD-box helicases
24	Ddx39b	DEAD-box helicases
25	Ddx41	DEAD-box helicases
26	Ddx42	DEAD-box helicases
27	Ddx43	DEAD-box helicases
28	Ddx46	DEAD-box helicases
29	Ddx47	DEAD-box helicases
30	Ddx48	DEAD-box helicases
31	Ddx49	DEAD-box helicases
32	Ddx50	DEAD-box helicases
33	Ddx51	DEAD-box helicases
34	Ddx52	DEAD-box helicases
35	Ddx54	DEAD-box helicases
36	Ddx55	DEAD-box helicases
37	Ddx56	DEAD-box helicases
38	Ddx58	DEAD-box helicases
39	Ddx59	DEAD-box helicases
40	Ddx60	DEAD-box helicases
41	Dhx8	DEAH-box helicases
42	Dhx9	DEAH-box helicases
43	Dhx15	DEAH-box helicases
44	Dhx16	DEAH-box helicases
45	Dhx29	DEAH-box helicases
46	Dhx30	DEAH-box helicases
47	Dhx32	DEAH-box helicases
48	Dhx33	DEAH-box helicases
49	Dhx34	DEAH-box helicases
50	Dhx35	DEAH-box helicases
51	Dhx36	DEAH-box helicases
52	Dhx37	DEAH-box helicases
53	Dhx38	DEAH-box helicases
54	Dhx40	DEAH-box helicases
55	Dhx57	DEAH-box helicases
56	Dhx58	DEAH-box helicases
57	Aqr	UPF1 like RNA helicases
58	Dna2	UPF1 like RNA helicases
59	Helz	UPF1 like RNA helicases
60	Helz2	UPF1 like RNA helicases
61	Ighmbp2	UPF1 like RNA helicases
62	Mov10	UPF1 like RNA helicases
63	Mov10l1	UPF1 like RNA helicases
64	Setx	UPF1 like RNA helicases
65	Upf1	UPF1 like RNA helicases
66	Zgrf1	UPF1 like RNA helicases
67	Znfx1	UPF1 like RNA helicases
68	Fancm	RIG-I-like family
69	Ifih1	RIG-I-like family
70	Skiv2l2	Ski2-like family
71	Hfm1	Ski2-like family
72	Snrnp200	Ski2-like RNA helicase
