# Supplementary material for: RNA helicase DHX29 controls the translation of transcription factors involved in germinal center response and plasma cell differentiation in mice
Source: EMBO J. 2026 May 26;45(13):4605–35. doi: 10.1038/s44318-026-00805-0 (PMC13324185; doi:10.1038/s44318-026-00805-0)
Supplement: Supplementary file 3 — Table EV2 [file 44318_2026_805_MOESM3_ESM.xlsx]

## Sheet: Primers
Table EV2 Primers
Target gene	Primer sequence (5'-3')
b-actin	F 5’-ACCTTCTACAATGAGCTGCG-3’
	R 5’-CTGGATGGCTACGTACATGG-3’
Dhx29	F 5’-CCCGAGTGAAGCAAGGTC-3’
	R 5’-TCACTCCGATAATCCTTTGCTC-3’
Prdm1	F 5’-ATTAAGCCTATCCCTGCCAAC-3’
	R 5’-CTACTGTATTGCTTTGGGTTGC-3’
Tcf3	F 5’-ATCTACTCCCCGGATCACTC-3’
	R 5’-GGAGACCTGCATCGTAGTTG-3’
Tle3	F 5’-AAGGCGGAAGAGAAAGACAG-3’
	R 5’-CTTTGTCCAGCCCATTTTCAG-3’
Renilla	F 5’-TTAGACGGCCTACCCTCTCC-3’
	R 5’-CCCTCGACAATAGCGTTGGA-3’
Firefly	F 5’-CCATTCTTCGAGGCCAAGGT-3’
	R 5’-GTAGGCAATGTCGCCAGAGT-3’
Germline IgG1 -1	F 5’-AGCACGCATCTGTGGCCCTTCCAGATCT-3’
	R 5’-CAGGTCACTGTCACTGGCTCAGGGAAAT-3’
Germline IgG1 -2	F 5’-CAGCCTGGTGTCAACTAG-3’
	R 5’-CTGTACATATGCAAGGCT-3’
Exogenous RNA control	F 5’-ATTCCCGAAGATCGTCTCAATC-3’
	R 5’-TTCAGGCATGAGAGAAGTGTTAT-3’
P1 Region	F 5’-AGACAGGGTTTCTCTGTATATAGCC-3’
	R 5’-GAGTATTTGTTTACAGGAAGAAATG-3’
P2 Region	F 5’-GACTAAGTTGGTATCATTAGGTTGG-3’
	R 5’-GAGCGTGGACCTTGCATTCCTGCTTC-3’
P3 Region	F 5’-CAAACAGGACATTGTATGCCATCATC-3’
	R 5’-CAGCTTAGGTAGACCTAACTTCCTCC-3’
P4 Region	F 5’-GGAGAAATGAAATCCTATACGTTTAATACTAGAGG-3’
	R 5’-CGACCCGCGGCAGCTTCCTCTGTTTG-3’
P5 Region	F 5’-CCACGCTGCACGGCTGGGCTGG-3’
	R 5’-CGCGTCCCTGCCGGGCTGAGC-3’
