# Supplementary material for: RNA helicase DHX29 controls the translation of transcription factors involved in germinal center response and plasma cell differentiation in mice
Source: EMBO J. 2026 May 26;45(13):4605–35. doi: 10.1038/s44318-026-00805-0 (PMC13324185; doi:10.1038/s44318-026-00805-0)
Supplement: Supplementary file 5 — Dataset EV1 [file 44318_2026_805_MOESM5_ESM.xlsx]

## Sheet: Dataset legend
Dataset EV1: SgRNA sequences. For sgRNA expression, DNA oligonucleotides were cloned into the MSCV-pU6-(BbsI)-CcdB-(BbsI)-Pgk-Puro-T2A-BFP vector via T4 ligase-dependent ligation. The sequences of sgRNAs are listed in this table.

## Sheet: RNA helicases
sgRNA name	sgRNA sequence (5'-3')
Ddx1_1	GTTACTTAGATATCGATAAA
Ddx1_2	CACACGTAATCTGCGGAATC
Ddx1_3	TTCCGCAGATTACGTGTGAT
Ddx2a(Eif4a1)_1	CAAGTCTTACCCTTGATACA
Ddx2a(Eif4a1)_2	TCCTAATCCTGCAGAGTAAC
Ddx2a(Eif4a1)_3	ATCAACAGATCCAGAGACAA
Ddx2b(Eif4a2)_1	CTTCGAGGCATCTATGCATA
Ddx2b(Eif4a2)_2	AGAGTTTTACCTTTAATACA
Ddx2b(Eif4a2)_3	TTCTTCACCAGAATTCGAAT
Ddx3x_1	AGATTGGATACTGTTTACGA
Ddx3x_2	CTGACCGGATGTTAGATATG
Ddx3x_3	ATCTAGAGTCCGTCCTTGCG
Ddx3y_1	AATACGTCGTATAGTTGAGC
Ddx3y_2	GTGTGACGAACCCCCTTTGG
Ddx3y_3	CTGATACTGTTCAGCAGATT
Ddx4_1	TTGGCTCATATGATGCGGGA
Ddx4_2	TCAGTTCGACAGATAGTACA
Ddx4_3	TCTTTAATAGGTGGTTACAA
Ddx5_1	TGGTATAGGTGGCCTGCCAT
Ddx5_2	GTTGGTTGCAGCGAATGTCA
Ddx5_3	GTCACACTCACCCTCGATCC
Ddx6_1	TCTCTAGACCTGGTGATGAC
Ddx6_2	ATCTCGTAAATTGGTTCCTC
Ddx6_3	TTCTTCCACTTACTTAATAG
Ddx10_1	GAATGGCAGGTCGAGCGCGA
Ddx10_2	CAGCGATTAAAGCTCCGCAC
Ddx10_3	CGGTGCGGAGCTTTAATCGC
Ddx11_1	CAAAGCGGCTTCCGTAATAG
Ddx11_2	GCCCGGGCCTGCCCCTATTA
Ddx11_3	CTACTTGGAGGGCCGGATCC
Ddx17_1	TGATCTGGGTGTAGTCCCGC
Ddx17_2	GGACTACACCCAGATCAATG
Ddx17_3	TTTCTTCCAGAGTTCCGATC
Ddx18_1	AATACTAAGGGACCTTCTGG
Ddx18_2	AAAAGAGCATGGTTTGCCTA
Ddx18_3	GCCATCACCTGTCAGTCCTA
Ddx19a_1	CCTGTCCCCAACATATGAGC
Ddx19a_2	TAATGCCAGCTCATATGTTG
Ddx19a_3	CTGATTGCACAGTCCCAGTC
Ddx19b_1	ACTGGGCAATTAAGTTCTGT
Ddx19b_2	CAACCGCCCTTCCAAAATAC
Ddx19b_3	TTAATTGCCCAGTCTCAGTC
Ddx20_1	CGGACCGCACACGACATCGG
Ddx20_2	CAGCGGACCGCACACGACAT
Ddx20_3	TTGTCTTCAAGACGTCCCGT
Ddx21_1	ACAGTTGAACGAATGCGGAG
Ddx21_2	TTGATGCGTTCACAGCTCGT
Ddx21_3	TTAATTGCCCAGGCACGGAC
Ddx23_1	TCAAAAAACGGCGCCGAACA
Ddx23_2	AGCGGCATCGCTCACGGGAT
Ddx23_3	TTCGGTCCTTGTCCCGTCGG
Ddx24_1	AGTCAAAGCGTCCGAGCCAG
Ddx24_2	TGTTCTGATCAAAAGGTCGG
Ddx24_3	CTAACTCCCAGAGCCGACCA
Ddx25_1	GGCTCTGCAGACCGGTCGTG
Ddx25_2	CATAGACGGCTCTCTTAACA
Ddx25_3	CATCCTTTCAACCACACGAC
Ddx27_1	GTCGATGAGCCGGCCAGGTG
Ddx27_2	GTCGGACTCCGGAGACGAGG
Ddx27_3	CATACGGATCCGGCCTAATA
Ddx28_1	GCTGGAAGCATCGGCGATCG
Ddx28_2	GGTCGGAACCGCGCACCACT
Ddx28_3	TGCCAGTTTCCGCAGCGCAA
Ddx31_1	TTCACTTTAACCGAATACGG
Ddx31_2	CTCCACTCCTGGCCGTCTAG
Ddx31_3	ACCTTCACTTTAACCGAATA
Ddx39a_1	ATCCCATCCAGACATGCGCC
Ddx39a_2	ATCATACACTGCTTCTCGTG
Ddx39a_3	CTGGCCGGATCTCCTTGCTC
Ddx39b_1	CCAGCATGAGTGCATCCCGC
Ddx39b_2	ACTGCCCACACATCGTCGTG
Ddx39b_3	CAACATACCTGCCCAGTAAC
Ddx41_1	TCCCGACAGTCTGTCCGGTC
Ddx41_2	CATGCTCAGGACATAACGCG
Ddx41_3	CCCATAAGGCCCCTCTCGCT
Ddx42_1	CTTCGATCAGTGGCCGTGTA
Ddx42_2	AGCGTATAATCTTCGATCAG
Ddx42_3	TCCCATGTCAAACATTCGAT
Ddx43_1	TGAAGGGCTAATTCCCGGGT
Ddx43_2	TACTTGAAGGGCTAATTCCC
Ddx43_3	GTTAGTTCTTACGCCCACCC
Ddx46_1	GGACCCATTAGACGCCTACA
Ddx46_2	GTCGTTCTGGAAGTCGATCG
Ddx46_3	GACCTTCAAACGGCCCTCAC
Ddx47_1	GGACCAGGGCGAACAGTCGC
Ddx47_2	CCTCACCCCTACTCGAGAGT
Ddx47_3	ACCAGGGCGAACAGTCGCTG
Ddx48_1	AATCCCCAGATATGATCCGC
Ddx48_2	CACTCACCAAAGACGCGTCC
Ddx48_3	CTCAGGGTCTGCTCGCGCTG
Ddx49_1	GGAATGCACCCGAGCTGCAC
Ddx49_2	AGCAGCGTTTGCCTTCGTGC
Ddx49_3	AAGTGTTGGAACTGCGCAGG
Ddx50_1	AAAGCTACTTACTTCCACAG
Ddx50_2	AAGCTTACCTGCTTTATGTG
Ddx50_3	CAGACCCACTGTAGACCTGA
Ddx51_1	CTCGGCGACTCCGAACTCGG
Ddx51_2	TCTCTGCCCCAACGGGCAGT
Ddx51_3	TCCTCGAAAGTGCTGACCAT
Ddx52_1	TCTGACCTTGGGCGATGTGC
Ddx52_2	AACAAGTAGATCAGTCGATT
Ddx52_3	AACGTCTTCCCAGATCCGGT
Ddx54_1	CCAAGGCCGCGACAGCGACT
Ddx54_2	AGTTGATCTTGCGGGCCGTC
Ddx54_3	GCTGCGGAAACGCCGAACTG
Ddx55_1	GTGGAGAACTTAGTGCGAGC
Ddx55_2	GGGCTTCCCGCACATGACGC
Ddx55_3	GCGTCCACATCGATGCACGA
Ddx56_1	AGAAAAGCCTGGTAAATCCG
Ddx56_2	AGTGGCTTAACACTCGGGAT
Ddx56_3	ATTCCTTCCTGCGTGCTCAA
Ddx58_1	AGCATCTCCAACGCCGACGG
Ddx58_2	CCCAGATCCGAGACACTAAA
Ddx58_3	TTGTGAAGCCATCGAAAGTT
Ddx59_1	TGTGTCGTCTGCGGTCGTTA
Ddx59_2	ACAGTGCTCGAAGTCGATAA
Ddx59_3	CGACCGCAGACGACACATAC
Ddx60_1	TGACCCCATTGTTACGTCAC
Ddx60_2	GGCATCATGGCGATAATCCC
Ddx60_3	TATGCCAAAAATATGCCAGC
Dhx8_1	CCAGTCTCTTCGTCGAAGTC
Dhx8_2	AATGTGACCGAGAGCGTGAT
Dhx8_3	GCCCCCGTACCCGAGCTGAA
Dhx9_1	GGGATTTTCGCACGTGAACA
Dhx9_2	ATTCAGTTGTGATTATCCGA
Dhx9_3	CAAAACGAGCTCGACTACAA
Dhx15_1	CTCGGTCACGATCTTTAGAT
Dhx15_2	CCCTCCGGCAAGAAGCGTGC
Dhx15_3	GATCCCCTTCTGGAGCGTTA
Dhx16_1	GCGGGTTCGGCAACGGGACA
Dhx16_2	GAAGTCTCGTCGGGAATACC
Dhx16_3	GGACCGGACCCGGAATGTCC
Dhx29_1	AAACATCCCGGTACGTAGGA
Dhx29_2	CCCCTTCACTAGCCGATAAA
Dhx29_3	TACGTACCGGGATGTTTGGC
Dhx30_1	GCCCATCCTTCGCAAGATAG
Dhx30_2	ATCCCGATCCTTAGGCCGAG
Dhx30_3	CCCTCCTTGCGCCGGAATGT
Dhx32_1	CGAGCAGCACGTCAGTCGCC
Dhx32_2	CACCCTTCTCACCCGAGCGG
Dhx32_3	GTGAATATCGGGCACGAAGT
Dhx33_1	ACTCGAAGCTGCTGCGAATA
Dhx33_2	GAAGCTGCTGCGAATAGGGC
Dhx33_3	GCTGCCGACCCTCAAGGTAA
Dhx34_1	AGACCGCTGGAAAGTGACCA
Dhx34_2	TTCCAGCGGTCTCCGGGCAG
Dhx34_3	GGAGCGGAAACTCTCGAAAG
Dhx35_1	CCGGGCCTGCTCGATCAACA
Dhx35_2	ACGTGGTGGGCGCAACCGCT
Dhx35_3	TGTGTCCATGTTGATCGAGC
Dhx36_1	AACATACTCACGAGTCGGAC
Dhx36_2	TCCAAAAGATATTCCACAAC
Dhx36_3	ACGCTGGCCAGCGTATATAA
Dhx37_1	GTAGAGCGGGAGCACGTGAA
Dhx37_2	GGTCTTCAAACCTCCTCCCG
Dhx37_3	AACGCACAGCCTCGTCCCCT
Dhx38_1	CCTCCCAGGCGGACCTCGAA
Dhx38_2	GAGGTCATCGGCCGTCCACT
Dhx38_3	TCACCTGTCTCGATCCCGAG
Dhx40_1	TTACAACGCAGTGGCCGTGC
Dhx40_2	CCGCCATATCAGTTGCTCAG
Dhx40_3	GTACAAGATACCACGCTAGA
Dhx57_1	TAAGGACAGTACCTTTATAA
Dhx57_2	TAATAGAGGCCTTGTTAGAG
Dhx57_3	TTGTTAGAGTGGATTGTAGA
Dhx58_1	CCCGGGCACGGACAGTATCG
Dhx58_2	AATTCTTTGGCGACATGATG
Dhx58_3	CCCAGAATTCTCGCTGATTG
Aqr_1	TGTTAAACCAGCGCCTCGTG
Aqr_2	GACGAACTCCGCGTTGATCT
Aqr_3	AGCTTATCTCGCTCCCGATG
Dna2_1	ACCGATCAGCATCTGGCGAG
Dna2_2	CTTGCACGTCACGGCGTCCC
Dna2_3	AGGAGTGGATAACCGGTACC
Helz_1	AAGGTTTTGCCCGTCCCGTA
Helz_2	CATCATTGGACCCTACGGGA
Helz_3	AAGCAGTACTGATGCACGAC
Helz2_1	TCCGGCTAAGGATGGCCCGT
Helz2_2	TACAGTATACCAAGTGCGGC
Helz2_3	ATGACCGTGTTCAGTACTCG
Ighmbp2_1	AGTAAGCTGCCCGTGGTACA
Ighmbp2_2	CCGCAGCCTGATGGAGCGTC
Ighmbp2_3	CCTCGGAGGCCATGTACCAC
Mov10_1	TCCGCCGTTCCGAAGCCGTA
Mov10_2	CTAACCCTACGGCTTCGGAA
Mov10_3	ACCCTACGGCTTCGGAACGG
Mov10l1_1	TTTACTCGTCACAGCGTCAT
Mov10l1_2	GCAGCTCCTTGCAACGGCCA
Mov10l1_3	AGCAGCTCCTTGCAACGGCC
Setx_1	CAATTACTTAGGTTCGGCGA
Setx_2	CTGCACCGAATGCAACGCCA
Setx_3	TACTTTCATCAATACTCGAT
Upf1_1	GCACGTGCTCCTGCGTTACG
Upf1_2	GGTAAGCATCCTCGTAACGC
Upf1_3	CCACAGAGTCGGCCTTCGCA
Zgrf1_1	ATCCGCTACTAGTGGTGTAA
Zgrf1_2	CTTGCCAGCGAGGTGACCGA
Zgrf1_3	GAGACCCTCGGTCACCTCGC
Znfx1_1	TCCTCCGGCGAGTGTCGGCT
Znfx1_2	ACCAAGCCGACACTCGCCGG
Znfx1_3	GAGGATCCTCCGGCGAGTGT
Fancm_1	CCAGCTGGTAGTCGCGCACG
Fancm_2	GTCGCGCACGGGGCAATTGG
Fancm_3	GTCCAGCTGGTAGTCGCGCA
Ifih1_1	GATCGTGTCGTTGATTTGTA
Ifih1_2	AACCCAACATTATGAGCAGT
Ifih1_3	TCAGTCCTAGTATCTGCGGC
Skiv2l2_1	TGCCCGTAAATATGACGGAA
Skiv2l2_2	TACTTACTTTCTACGACCCC
Skiv2l2_3	AGATGTCTGGTCGCGCAGGA
Hfm1_1	ACAATCTTCATGTTTAGCCA
Hfm1_2	TAATGGAAGTACCATTGCCA
Hfm1_3	TTCATGTTTAGCCATGGCAA
Snrnp200_1	ACCCGCCGGGATGAACCGAC
Snrnp200_2	TCCTTCCGACGCCAGCGTAA
Snrnp200_3	CTCCCGTCGGTTCATCCCGG
NTC_1	AAGCACAAGAACGGTCCGCC
NTC_2	GAGATTAAATTAACGCCGGC
NTC_3	TGCGGCAATGTTAACCCTTA
NTC_4	ACCGACGTTTAATCGAGGCT

## Sheet: Genes in Figure 6D
sgRNA name	sgRNA sequence (5'-3')
Lman2_1	CCGAGGCCTGGCTTTGGCGC
Lman2_2	GTGGCTGCGGATATCACCGA
Lman2_3	GCAGCAAAGAGGGCTCGATC
Tgfb1_1	TTCTAGTGCTGACGCCCGGG
Tgfb1_2	TGTACAACAGCACCCGCGAC
Tgfb1_3	TTAGCATAGTAGTCCGCTTC
S100a4_1	AGGTGGACACAATTACATCC
S100a4_2	TCCACCTTCCACAAATACTC
S100a4_3	AGCTCAAGGAGCTACTGACC
Nek7_1	AAGGCATTACGGCCAGATAT
Nek7_2	CGGCACTCCATCCAAGAGAC
Nek7_3	GATACAATCAGCACGTGCTT
Eef2k_1	CTGTGTCAGAGTCCGCATTG
Eef2k_2	CAAGCGCTACATCGAGCCGG
Eef2k_3	CATTTCACATTTGAGCGTTC
Apaf1_1	TACAACGCTCTGCTACACGA
Apaf1_2	CAGAACACGGAGGCGGTCTT
Apaf1_3	ATAATACTGTGAGCCTCCGC
Usp7_1	AGGTGACCTTGGCGGTGACG
Usp7_2	GGTTGCCTCGGAGCGCCAAC
Usp7_3	ACGTAGACTACCGTTCTGAT
Tcf3_1	GGCGGGCCGGCTCTTCCCAT
Tcf3_2	CATCTGCAGCTCTCCGACGA
Tcf3_3	TCAGCCGAAGAAGGTCCGGA
Tcf3_4	ATTATTGCTGGAGTGATCCG
Iah1_1	ACGCACGCGGATGCAGCCGA
Iah1_2	AAGTGTGATGTTCTGAATCG
Iah1_3	AGAAGATTGTAACGGCCACT
Gga2_1	AGGGCCGCCCTCCGCCGACT
Gga2_2	TCCTCTTTAGCTGGACCGTC
Gga2_3	CTCTTCGGCCAGGGAGACGG
Tle3_1	TCCCGGCTGCCCGGGTTGAT
Tle3_2	GATGGCGTTCAACTCCGTCA
Tle3_3	AATGGGCTGGACAAAGCCCG
Med13_1	TTCCTCCTTCGTGTCGAACG
Med13_2	CATCACTAACTGATACACGA
Med13_3	CGGGCATGATTTGTAGGGCG
Hnrnpul1_1	TCGAGGCTGACGACGATCCG
Hnrnpul1_2	TGGGTACTTCGAGCACCGAG
Hnrnpul1_3	CCCACGTTGTCCGTATTGGC
