# Supplementary material for: RNA helicase DHX29 controls the translation of transcription factors involved in germinal center response and plasma cell differentiation in mice
Source: EMBO J. 2026 May 26;45(13):4605–35. doi: 10.1038/s44318-026-00805-0 (PMC13324185; doi:10.1038/s44318-026-00805-0)
Supplement: Supplementary file 6 — Source data Fig. 1 [file 44318_2026_805_MOESM6_ESM.zip]

Archive with 24 entries (19 files):
- Figure 1/
- __MACOSX/._Figure 1
- Figure 1/.DS_Store
- __MACOSX/Figure 1/._.DS_Store
- Figure 1/Fig1C/
- __MACOSX/Figure 1/._Fig1C
- Figure 1/Fig1D/
- __MACOSX/Figure 1/._Fig1D
- Figure 1/Fig1E/
- __MACOSX/Figure 1/._Fig1E
- Figure 1/Fig1B/
- __MACOSX/Figure 1/._Fig1B
- Figure 1/Fig1C/.DS_Store
- __MACOSX/Figure 1/Fig1C/._.DS_Store
- Figure 1/Fig1C/Fig1C.xlsx
- __MACOSX/Figure 1/Fig1C/._Fig1C.xlsx
- Figure 1/Fig1D/20221230 PC_Sg29-1_072.fcs
- __MACOSX/Figure 1/Fig1D/._20221230 PC_Sg29-1_072.fcs
- Figure 1/Fig1D/20221230 PC_NTC-002_065.fcs
- __MACOSX/Figure 1/Fig1D/._20221230 PC_NTC-002_065.fcs
- Figure 1/Fig1E/Fig1E.xlsx
- __MACOSX/Figure 1/Fig1E/._Fig1E.xlsx
- Figure 1/Fig1B/Fig1B.xlsx
- __MACOSX/Figure 1/Fig1B/._Fig1B.xlsx
