# Supplementary material for: RNA helicase DHX29 controls the translation of transcription factors involved in germinal center response and plasma cell differentiation in mice
Source: EMBO J. 2026 May 26;45(13):4605–35. doi: 10.1038/s44318-026-00805-0 (PMC13324185; doi:10.1038/s44318-026-00805-0)
Supplement: Supplementary file 6 — Source data Fig. 1 [file 44318_2026_805_MOESM6_ESM.zip › Figure 1/Fig1C/Fig1C.xlsx]

## Sheet: Sheet1
Source data Figure 1C
Differentiation deviation
	replicate1	replicate2	replicate3	replicate4	replicate5
NTC	1.137	0.981	1.198	0.964	1.003
Prdm1	0.167	0.09	0.135
Ddx48	0.294	0.534	0.436
Dhx29	0.348	0.51	0.444
Dhx30	0.408	0.569	0.536
Ddx46	0.415	0.644	0.529
Ddx49	0.487	0.799	0.784
Dhx9	0.537	0.768	0.528
Dna2	0.587	0.945	0.76
Ddx28	0.617	0.855	0.734
Aqr	0.639	0.909	0.803
Expansion deviation
	replicate1	replicate2	replicate3	replicate4	replicate5
NTC	0.994	0.991	1	0.977	0.998
Prdm1	0.841	1.143	1.182
Ddx48	0.098	0.071	0.086
Dhx29	0.58	0.782	0.725
Dhx30	0.243	0.352	0.305
Ddx46	0.087	0.053	0.048
Ddx49	0.117	0.099	0.08
Dhx9	0.087	0.186	0.219
Dna2	0.068	0.123	0.128
Ddx28	0.38	0.725	0.684
Aqr	0.084	0.118	0.104
