# Supplementary material for: RNA helicase DHX29 controls the translation of transcription factors involved in germinal center response and plasma cell differentiation in mice
Source: EMBO J. 2026 May 26;45(13):4605–35. doi: 10.1038/s44318-026-00805-0 (PMC13324185; doi:10.1038/s44318-026-00805-0)
Supplement: Supplementary file 6 — Source data Fig. 1 [file 44318_2026_805_MOESM6_ESM.zip › Figure 1/Fig1E/Fig1E.xlsx]

## Sheet: Sheet1
Source data Figure 1E
Cas9-GFP+CD138+ cells(%)
	replicate1	replicate2	replicate3
NTC	20	23.8	24.5
Dhx29	8.92	12.5	10.1
Cas9-GFP+CD138+ cell number(x106)
	replicate1	replicate2	replicate3
NTC	0.44289	0.626516	0.423221
Dhx29	0.192473	0.222142	0.189882
