# Supplementary material for: RNA helicase DHX29 controls the translation of transcription factors involved in germinal center response and plasma cell differentiation in mice
Source: EMBO J. 2026 May 26;45(13):4605–35. doi: 10.1038/s44318-026-00805-0 (PMC13324185; doi:10.1038/s44318-026-00805-0)
Supplement: Supplementary file 6 — Source data Fig. 1 [file 44318_2026_805_MOESM6_ESM.zip › Figure 1/Fig1B/Fig1B.xlsx]

## Sheet: Sheet1
Source data Figure 1B
Genes	Expansion deviation	Differentiation deviation
Prdm1-1	0.84088	0.166876
Prdm1-2	0.807245	0.228512
Ddx48	0.0980595	0.294118
Dhx29	0.57956	0.347716
Dhx30	0.242691	0.407895
Ddx46	0.086934	0.414634
Ddx49	0.116688	0.486726
Dhx9	0.0874515	0.537129
Dna2	0.0677878	0.587467
Ddx28	0.380336	0.61747
Aqr	0.084088	0.638889
Ddx39b	0.408797	0.688
Ddx52	0.0421734	0.701149
Ddx41	0.0413972	0.707042
Ddx47	0.0382924	0.723602
Ddx20	0.0698577	0.761616
Ddx42	0.574386	0.791789
Ddx23	0.812419	0.816993
Dhx36	0.65718	0.819484
Ddx56	0.0338939	0.841398
Ddx51	0.320828	0.841463
Ddx18	0.0375162	0.844633
Ddx24	0.035705	0.847953
Ddx39	0.734799	0.857471
Ddx43	0.877102	0.874214
Dhx37	0.0822768	0.894587
Eif4a1	0.0429495	0.895013
SetX	0.561449	0.899023
Ddx59	0.247348	0.902062
Ddx11	0.225873	0.92
Dhx35	0.333765	0.926761
Dhx57	0.923674	0.937838
Dhx58	0.892626	0.939828
Ighmbp2	0.631307	0.941176
Helz2	0.90815	0.959885
Helz	0.934023	0.959885
Mov10	0.825356	0.962536
Mov10l1	0.871928	0.962536
Znfx1	0.745149	0.96748
Dhx40	0.856404	0.970414
Snrnp200	0.0519343	0.976879
Ddx1	0.372574	0.987654
Ddx50	1.02199	0.995338
Upf1	0.177232	0.996564
Ddx19b	0.965071	1
Ddx55	0.0729625	1.01055
Fancm	0.528363	1.02041
Ddx21	0.020022	1.02463
Ddx3x	0.252005	1.025
Ddx25	0.84088	1.03039
Ddx31	0.471229	1.03093
Dhx38	0.310479	1.03324
Dhx8	0.375162	1.0338
Ddx27	0.121863	1.03647
Dhx33	0.0306941	1.04217
Ddx5	0.408797	1.04545
Ddx58	0.84088	1.05233
Ddx10	0.297542	1.05516
Hfm1	1.06972	1.06335
Ddx54	0.221475	1.06434
Dhx32	0.846054	1.08315
Dhx16	0.641656	1.08612
Ifih1	1.03426	1.09036
Ddx60	0.853816	1.10671
Ddx17	0.880859	1.12963
Zgrf1	0.887451	1.13128
NTC-1	0.993532	1.13747
Ddx4	0.97542	1.14706
NTC-4	0.965071	1.14776
Eif4a2	0.890039	1.15244
NTC-3	0.988357	1.17201
Ddx6	0.734799	1.17755
NTC-2	1.05304	1.19547
Ddx3y	0.918499	1.19643
Skiv2l2	0.0527421	1.20588
Dhx15	0.224062	1.22043
Ddx19a	0.173868	1.24138
Dhx34	0.807245	1.2429
