# Supplementary material for: RNA helicase DHX29 controls the translation of transcription factors involved in germinal center response and plasma cell differentiation in mice
Source: EMBO J. 2026 May 26;45(13):4605–35. doi: 10.1038/s44318-026-00805-0 (PMC13324185; doi:10.1038/s44318-026-00805-0)
Supplement: Supplementary file 7 — Source data Fig. 2 [file 44318_2026_805_MOESM7_ESM.zip]

Archive with 52 entries (45 files):
- MOESM7 Figure 2 new/
- __MACOSX/._MOESM7 Figure 2 new
- MOESM7 Figure 2 new/.DS_Store
- __MACOSX/MOESM7 Figure 2 new/._.DS_Store
- MOESM7 Figure 2 new/Fig2B/
- __MACOSX/MOESM7 Figure 2 new/._Fig2B
- MOESM7 Figure 2 new/Fig2E/
- __MACOSX/MOESM7 Figure 2 new/._Fig2E
- MOESM7 Figure 2 new/Fig2D/
- __MACOSX/MOESM7 Figure 2 new/._Fig2D
- MOESM7 Figure 2 new/Fig2C/
- __MACOSX/MOESM7 Figure 2 new/._Fig2C
- MOESM7 Figure 2 new/Fig2A/
- __MACOSX/MOESM7 Figure 2 new/._Fig2A
- MOESM7 Figure 2 new/Fig2G/
- __MACOSX/MOESM7 Figure 2 new/._Fig2G
- MOESM7 Figure 2 new/Fig2B/.DS_Store
- __MACOSX/MOESM7 Figure 2 new/Fig2B/._.DS_Store
- MOESM7 Figure 2 new/Fig2B/Fig2B.pdf
- __MACOSX/MOESM7 Figure 2 new/Fig2B/._Fig2B.pdf
- MOESM7 Figure 2 new/Fig2E/.DS_Store
- __MACOSX/MOESM7 Figure 2 new/Fig2E/._.DS_Store
- MOESM7 Figure 2 new/Fig2E/PC_Spleen_Dhx29fl:fl_001.fcs
- __MACOSX/MOESM7 Figure 2 new/Fig2E/._PC_Spleen_Dhx29fl:fl_001.fcs
- MOESM7 Figure 2 new/Fig2E/GCB_Spleen_Dhx29fl:fl_001.fcs
- __MACOSX/MOESM7 Figure 2 new/Fig2E/._GCB_Spleen_Dhx29fl:fl_001.fcs
- MOESM7 Figure 2 new/Fig2E/GCB_Spleen_Dhx29fl:flCg1Cre_001.fcs
- __MACOSX/MOESM7 Figure 2 new/Fig2E/._GCB_Spleen_Dhx29fl:flCg1Cre_001.fcs
- MOESM7 Figure 2 new/Fig2E/PC_Spleen_Dhx29fl:flCg1Cre_001.fcs
- __MACOSX/MOESM7 Figure 2 new/Fig2E/._PC_Spleen_Dhx29fl:flCg1Cre_001.fcs
- MOESM7 Figure 2 new/Fig2E/Fig2E.xlsx
- __MACOSX/MOESM7 Figure 2 new/Fig2E/._Fig2E.xlsx
- MOESM7 Figure 2 new/Fig2D/.DS_Store
- __MACOSX/MOESM7 Figure 2 new/Fig2D/._.DS_Store
- MOESM7 Figure 2 new/Fig2D/Fig2D.pdf
- __MACOSX/MOESM7 Figure 2 new/Fig2D/._Fig2D.pdf
- MOESM7 Figure 2 new/Fig2C/Fig2C.xlsx
- __MACOSX/MOESM7 Figure 2 new/Fig2C/._Fig2C.xlsx
- MOESM7 Figure 2 new/Fig2A/Fig2A.xlsx
- __MACOSX/MOESM7 Figure 2 new/Fig2A/._Fig2A.xlsx
- MOESM7 Figure 2 new/Fig2G/PCs_Spleen_Dhx29fl:fl_002.fcs
- __MACOSX/MOESM7 Figure 2 new/Fig2G/._PCs_Spleen_Dhx29fl:fl_002.fcs
- MOESM7 Figure 2 new/Fig2G/.DS_Store
- __MACOSX/MOESM7 Figure 2 new/Fig2G/._.DS_Store
- MOESM7 Figure 2 new/Fig2G/GCB_Spleen_Dhx29fl:fl_002.fcs
- __MACOSX/MOESM7 Figure 2 new/Fig2G/._GCB_Spleen_Dhx29fl:fl_002.fcs
- MOESM7 Figure 2 new/Fig2G/Fig2G.xlsx
- __MACOSX/MOESM7 Figure 2 new/Fig2G/._Fig2G.xlsx
- MOESM7 Figure 2 new/Fig2G/PCs_Spleen_Dhx29fl:flCg1Cre_008.fcs
- __MACOSX/MOESM7 Figure 2 new/Fig2G/._PCs_Spleen_Dhx29fl:flCg1Cre_008.fcs
- MOESM7 Figure 2 new/Fig2G/GCB_Spleen_Dhx29fl:flCg1Cre_008.fcs
- __MACOSX/MOESM7 Figure 2 new/Fig2G/._GCB_Spleen_Dhx29fl:flCg1Cre_008.fcs
