# Supplementary material for: RNA helicase DHX29 controls the translation of transcription factors involved in germinal center response and plasma cell differentiation in mice
Source: EMBO J. 2026 May 26;45(13):4605–35. doi: 10.1038/s44318-026-00805-0 (PMC13324185; doi:10.1038/s44318-026-00805-0)
Supplement: Supplementary file 7 — Source data Fig. 2 [file 44318_2026_805_MOESM7_ESM.zip › MOESM7 Figure 2 new/Fig2E/Fig2E.xlsx]

## Sheet: Sheet1
Source data Figure 2E
GCB cells (%)
	replicate1	replicate2	replicate3	replicate4	replicate5
Dhx29fl/fl	8.47	12.4	6.36	10.5	7.05
Dhx29fl/flCg1Cre	4.44	2.87	3.18	6.9
GCB cells (x106)
	replicate1	replicate2	replicate3	replicate4	replicate5
Dhx29fl/fl	3.66006	4.64732	2.34665	3.20317	2.48483
Dhx29fl/flCg1Cre	1.56175	1.02182	2.21614	1.04122
Plasma cells (%)
	replicate1	replicate2	replicate3	replicate4	replicate5
Dhx29fl/fl	2.02	1.28	1.89	2.34	1.17
Dhx29fl/flCg1Cre	0.47	0.67	1.04	0.77
Plasma cells(x106)
	replicate1	replicate2	replicate3	replicate4	replicate5
Dhx29fl/fl	0.561101	0.983025	0.764242	0.840061	0.48073
Dhx29fl/flCg1Cre	0.292515	0.236939	0.208934	0.461651
