# Supplementary material for: RNA helicase DHX29 controls the translation of transcription factors involved in germinal center response and plasma cell differentiation in mice
Source: EMBO J. 2026 May 26;45(13):4605–35. doi: 10.1038/s44318-026-00805-0 (PMC13324185; doi:10.1038/s44318-026-00805-0)
Supplement: Supplementary file 7 — Source data Fig. 2 [file 44318_2026_805_MOESM7_ESM.zip › MOESM7 Figure 2 new/Fig2C/Fig2C.xlsx]

## Sheet: Sheet1
Source data Figure 2C
Relative expression of Dhx29( normalized to Actb）
	replicate1	replicate2	replicate3
Naïve	0.0028	0.0031	0.003
GCB	0.0015	0.0015	0.0016
PC	0.0084	0.0074	0.0073
