# Supplementary material for: RNA helicase DHX29 controls the translation of transcription factors involved in germinal center response and plasma cell differentiation in mice
Source: EMBO J. 2026 May 26;45(13):4605–35. doi: 10.1038/s44318-026-00805-0 (PMC13324185; doi:10.1038/s44318-026-00805-0)
Supplement: Supplementary file 7 — Source data Fig. 2 [file 44318_2026_805_MOESM7_ESM.zip › MOESM7 Figure 2 new/Fig2A/Fig2A.xlsx]

## Sheet: Sheet1
Source data Figure 2A
Relative expression of Dhx29( normalized to Actb）
	Naïve			24 h( normalized to Naïve）			48 h( normalized to Naïve）
	replicate1	replicate2	replicate3	replicate1	replicate2	replicate3	replicate1	replicate2	replicate3
LPS	1	1	1	2.55967	3.00208	3.25237	2.97178	2.99245	3.37961
LPS+IL4	1	1	1	2.50926	2.59775	2.85362	2.78808	2.6931	3.06269
Anti-CD40	1	1	1	2.07078	2.17374	2.47205	2.03648	1.87395	2.44801
Anti-CD40+IL4	1	1	1	2.11559	2.62271	3.00338	2.16089	2.3811	2.49175
Anti-IgM	1	1	1	2.3939	3.11528	3.61725	1.92857	1.82454	2.41675
