# Supplementary material for: RNA helicase DHX29 controls the translation of transcription factors involved in germinal center response and plasma cell differentiation in mice
Source: EMBO J. 2026 May 26;45(13):4605–35. doi: 10.1038/s44318-026-00805-0 (PMC13324185; doi:10.1038/s44318-026-00805-0)
Supplement: Supplementary file 7 — Source data Fig. 2 [file 44318_2026_805_MOESM7_ESM.zip › MOESM7 Figure 2 new/Fig2G/Fig2G.xlsx]

## Sheet: Sheet1
Source data Figure 2G
GCB cells (%)
	replicate1	replicate2	replicate3	replicate4	replicate5	replicate6
WT CD45.1	6.42	11.6	5.91	6.39	9.31	6.16
Dhx29fl/fl	6.3	11	5.48	6.54	3.27	5.48
GCB cells (%)
	replicate1	replicate2	replicate3	replicate4	replicate5	replicate6
WT CD45.1	6.36	9.97	7.63	5.98	12.4	8.08
Dhx29fl/flCg1Cre	3.67	4.28	3.89	2.47	5.54	3.25
Plasma cells (%)
	replicate1	replicate2	replicate3	replicate4	replicate5	replicate6
WT CD45.1	2.98	4.62	3.03	3.52	4.92	3.57
Dhx29fl/fl	4.13	5.67	4.17	5.29	4.52	5.39
Plasma cells (%)
	replicate1	replicate2	replicate3	replicate4	replicate5	replicate6
WT CD45.1	5.25	5.12	5.8	4.82	4.04	9.35
Dhx29fl/flCg1Cre	2.63	2.57	2.44	2.37	2.83	3.37
