# Supplementary material for: RNA helicase DHX29 controls the translation of transcription factors involved in germinal center response and plasma cell differentiation in mice
Source: EMBO J. 2026 May 26;45(13):4605–35. doi: 10.1038/s44318-026-00805-0 (PMC13324185; doi:10.1038/s44318-026-00805-0)
Supplement: Supplementary file 8 — Source data Fig. 3 [file 44318_2026_805_MOESM8_ESM.zip]

Archive with 26 entries (22 files):
- Figure 3/
- __MACOSX/._Figure 3
- Figure 3/.DS_Store
- __MACOSX/Figure 3/._.DS_Store
- Figure 3/Fig3A/
- __MACOSX/Figure 3/._Fig3A
- Figure 3/Fig3C/
- __MACOSX/Figure 3/._Fig3C
- Figure 3/Fig3B/
- __MACOSX/Figure 3/._Fig3B
- Figure 3/Fig3A/Fig3A.xlsx
- __MACOSX/Figure 3/Fig3A/._Fig3A.xlsx
- Figure 3/Fig3C/Memory B cell_Spleen_Dhx29fl:fl_001.fcs
- __MACOSX/Figure 3/Fig3C/._Memory B cell_Spleen_Dhx29fl:fl_001.fcs
- Figure 3/Fig3C/Memory B cell_Spleen_Dhx29fl:flCg1Cre_001.fcs
- __MACOSX/Figure 3/Fig3C/._Memory B cell_Spleen_Dhx29fl:flCg1Cre_001.fcs
- Figure 3/Fig3C/Fig3C.xlsx
- __MACOSX/Figure 3/Fig3C/._Fig3C.xlsx
- Figure 3/Fig3B/.DS_Store
- __MACOSX/Figure 3/Fig3B/._.DS_Store
- Figure 3/Fig3B/Fig3B.xlsx
- __MACOSX/Figure 3/Fig3B/._Fig3B.xlsx
- Figure 3/Fig3B/Elispot Dhx29fl:fl.jpg
- __MACOSX/Figure 3/Fig3B/._Elispot Dhx29fl:fl.jpg
- Figure 3/Fig3B/Elispot Dhx29fl:flCg1Cre.jpg
- __MACOSX/Figure 3/Fig3B/._Elispot Dhx29fl:flCg1Cre.jpg
