# Supplementary material for: RNA helicase DHX29 controls the translation of transcription factors involved in germinal center response and plasma cell differentiation in mice
Source: EMBO J. 2026 May 26;45(13):4605–35. doi: 10.1038/s44318-026-00805-0 (PMC13324185; doi:10.1038/s44318-026-00805-0)
Supplement: Supplementary file 8 — Source data Fig. 3 [file 44318_2026_805_MOESM8_ESM.zip › Figure 3/Fig3A/Fig3A.xlsx]

## Sheet: Sheet1
Source data Figure 3A
NP IgG1( ug/mL)
	Dhx29fl/fl					Dhx29fl/flCg1Cre
	replicate1	replicate2	replicate3	replicate4	replicate5	replicate1	replicate2	replicate3	replicate4	replicate5
D0	N.D.	N.D.	N.D.	N.D.	N.D.	N.D.	N.D.	N.D.	N.D.
D7	10.383	36.656	23.003	9.483	2.19	0.5	4.161	0.777	0.7
D14	184.395	257.563	255.853	256.029	83.172	36	54.382	36.65	35
D21	260.857	354.093	450.93	460.989	139.809	70	72.298	75.328	73
High affinity NP IgG1 titer
	Dhx29fl/fl					Dhx29fl/flCg1Cre
	replicate1	replicate2	replicate3	replicate4	replicate5	replicate1	replicate2	replicate3	replicate4	replicate5
D0	N.D.	N.D.	N.D.	N.D.	N.D.	N.D.	N.D.	N.D.	N.D.
D7	8.656	46.65	15.412	7.518	5.9	0.6	1.802	0.7	0.9
D14	258.11	360.282	376.129	285.043	218.83	42	65.499	49.008	41
D21	617.753	604.937	818.548	745.886	437.944	80	99.717	88.17	75
NP IgM( ug/mL)
	Dhx29fl/fl					Dhx29fl/flCg1Cre
	replicate1	replicate2	replicate3	replicate4	replicate5	replicate1	replicate2	replicate3	replicate4	replicate5
D0	15.389	41.521	20.732	22.608	12.414	2.5	21.541	2.677	31.903
D7	84.29	109.147	127.462	73.903	78.873	30.717	44.351	27.865	22.94
D14	100.624	118.134	97.905	128.492	72.135	24.256	55.924	33.364	16.531
D21	101.531	100.446	99.504	119.045	15.433	22.927	68.026	36.911	21.303
