# Supplementary material for: RNA helicase DHX29 controls the translation of transcription factors involved in germinal center response and plasma cell differentiation in mice
Source: EMBO J. 2026 May 26;45(13):4605–35. doi: 10.1038/s44318-026-00805-0 (PMC13324185; doi:10.1038/s44318-026-00805-0)
Supplement: Supplementary file 8 — Source data Fig. 3 [file 44318_2026_805_MOESM8_ESM.zip › Figure 3/Fig3C/Fig3C.xlsx]

## Sheet: Sheet1
Source data Figure 3C
Memory B cells (%)
	replicate1	replicate2	replicate3	replicate4	replicate5
Dhx29fl/fl	2.0148	3.8766	1.012	6.8541	2.0567
Dhx29fl/flCg1Cre	0.5608	0.994	0.7969	0.4481	0.429
Memory B cells (x106)
	replicate1	replicate2	replicate3	replicate4	replicate5
Dhx29fl/fl	0.534	0.917	0.54	2.009	0.747
Dhx29fl/flCg1Cre	0.151	0.264	0.174	0.109	0.133
