# Supplementary material for: RNA helicase DHX29 controls the translation of transcription factors involved in germinal center response and plasma cell differentiation in mice
Source: EMBO J. 2026 May 26;45(13):4605–35. doi: 10.1038/s44318-026-00805-0 (PMC13324185; doi:10.1038/s44318-026-00805-0)
Supplement: Supplementary file 8 — Source data Fig. 3 [file 44318_2026_805_MOESM8_ESM.zip › Figure 3/Fig3B/Fig3B.xlsx]

## Sheet: Sheet1
Source data Figure 3B
High affinity NP IgG1 ASCs (per 1x107 cells)
	replicate1	replicate2	replicate3	replicate4	replicate5
Dhx29fl/fl	47	17	37	43	25
Dhx29fl/flCg1Cre	14	12	11	20	5
