# Supplementary material for: RNA helicase DHX29 controls the translation of transcription factors involved in germinal center response and plasma cell differentiation in mice
Source: EMBO J. 2026 May 26;45(13):4605–35. doi: 10.1038/s44318-026-00805-0 (PMC13324185; doi:10.1038/s44318-026-00805-0)
Supplement: Supplementary file 9 — Source data Fig. 4 [file 44318_2026_805_MOESM9_ESM.zip]

Archive with 88 entries (80 files):
- Figure 4 /
- __MACOSX/._Figure 4 
- Figure 4 /.DS_Store
- __MACOSX/Figure 4 /._.DS_Store
- Figure 4 /Fig4C /
- __MACOSX/Figure 4 /._Fig4C 
- Figure 4 /Fig4G/
- __MACOSX/Figure 4 /._Fig4G
- Figure 4 /Fig4H/
- __MACOSX/Figure 4 /._Fig4H
- Figure 4 /Fig4F/
- __MACOSX/Figure 4 /._Fig4F
- Figure 4 /Fig4D/
- __MACOSX/Figure 4 /._Fig4D
- Figure 4 /Fig4B/
- __MACOSX/Figure 4 /._Fig4B
- Figure 4 /Fig4E/
- __MACOSX/Figure 4 /._Fig4E
- Figure 4 /Fig4C /.DS_Store
- __MACOSX/Figure 4 /Fig4C /._.DS_Store
- Figure 4 /Fig4C /iPCD4_iPCs_Dhx29fl:flCg1Cre.fcs
- __MACOSX/Figure 4 /Fig4C /._iPCD4_iPCs_Dhx29fl:flCg1Cre.fcs
- Figure 4 /Fig4C /iPCD4_iPCs_Dhx29fl:fl.fcs
- __MACOSX/Figure 4 /Fig4C /._iPCD4_iPCs_Dhx29fl:fl.fcs
- Figure 4 /Fig4C /iGCBD4_iGCB cells_Dhx29fl:fl.fcs
- __MACOSX/Figure 4 /Fig4C /._iGCBD4_iGCB cells_Dhx29fl:fl.fcs
- Figure 4 /Fig4C /IGCBD4_iGCB cells_Dhx29fl:flCg1Cre.fcs
- __MACOSX/Figure 4 /Fig4C /._IGCBD4_iGCB cells_Dhx29fl:flCg1Cre.fcs
- Figure 4 /Fig4C /Fig4C.xlsx
- __MACOSX/Figure 4 /Fig4C /._Fig4C.xlsx
- Figure 4 /Fig4G/~$Fig4G.xlsx
- __MACOSX/Figure 4 /Fig4G/._~$Fig4G.xlsx
- Figure 4 /Fig4G/.DS_Store
- __MACOSX/Figure 4 /Fig4G/._.DS_Store
- Figure 4 /Fig4G/Fig4G.xlsx
- __MACOSX/Figure 4 /Fig4G/._Fig4G.xlsx
- Figure 4 /Fig4G/WT1 Dhx29fl:fl.fcs
- __MACOSX/Figure 4 /Fig4G/._WT1 Dhx29fl:fl.fcs
- Figure 4 /Fig4G/KO1 Dhx29fl:flCg1cre.fcs
- __MACOSX/Figure 4 /Fig4G/._KO1 Dhx29fl:flCg1cre.fcs
- Figure 4 /Fig4H/.DS_Store
- __MACOSX/Figure 4 /Fig4H/._.DS_Store
- Figure 4 /Fig4H/Fig4H.xlsx
- __MACOSX/Figure 4 /Fig4H/._Fig4H.xlsx
- Figure 4 /Fig4F/Fig4F.xlsx
- __MACOSX/Figure 4 /Fig4F/._Fig4F.xlsx
- Figure 4 /Fig4D/iPCD1_CTV_Dhx29fl:flCg1Cre.fcs
- __MACOSX/Figure 4 /Fig4D/._iPCD1_CTV_Dhx29fl:flCg1Cre.fcs
- Figure 4 /Fig4D/.DS_Store
- __MACOSX/Figure 4 /Fig4D/._.DS_Store
- Figure 4 /Fig4D/iPCD4_CTV_Dhx29fl:flCg1Cre.fcs
- __MACOSX/Figure 4 /Fig4D/._iPCD4_CTV_Dhx29fl:flCg1Cre.fcs
- Figure 4 /Fig4D/iPCD3_CTV_Dhx29fl:fl.fcs
- __MACOSX/Figure 4 /Fig4D/._iPCD3_CTV_Dhx29fl:fl.fcs
- Figure 4 /Fig4D/iPCD2_CTV_Dhx29fl:fl.fcs
- __MACOSX/Figure 4 /Fig4D/._iPCD2_CTV_Dhx29fl:fl.fcs
- Figure 4 /Fig4D/iPCD2_CTV_Dhx29fl:flCg1Cre.fcs
- __MACOSX/Figure 4 /Fig4D/._iPCD2_CTV_Dhx29fl:flCg1Cre.fcs
- Figure 4 /Fig4D/iPCD1_CTV_Dhx29fl:fl.fcs
- __MACOSX/Figure 4 /Fig4D/._iPCD1_CTV_Dhx29fl:fl.fcs
- Figure 4 /Fig4D/iPCD3_CTV_Dhx29fl:flCg1Cre.fcs
- __MACOSX/Figure 4 /Fig4D/._iPCD3_CTV_Dhx29fl:flCg1Cre.fcs
- Figure 4 /Fig4D/iPCD4_CTV_Dhx29fl:fl.fcs
- __MACOSX/Figure 4 /Fig4D/._iPCD4_CTV_Dhx29fl:fl.fcs
- Figure 4 /Fig4B/.DS_Store
- __MACOSX/Figure 4 /Fig4B/._.DS_Store
- Figure 4 /Fig4B/Fig4B.pdf
- __MACOSX/Figure 4 /Fig4B/._Fig4B.pdf
- Figure 4 /Fig4E/.DS_Store
- __MACOSX/Figure 4 /Fig4E/._.DS_Store
- Figure 4 /Fig4E/250317 iPC D2_Dhx29fl:flCg1Cre.fcs
- __MACOSX/Figure 4 /Fig4E/._250317 iPC D2_Dhx29fl:flCg1Cre.fcs
- Figure 4 /Fig4E/250318 iPC D3_Dhx29fl:fl.fcs
- __MACOSX/Figure 4 /Fig4E/._250318 iPC D3_Dhx29fl:fl.fcs
- Figure 4 /Fig4E/250318 iPC D3_Dhx29fl:flCg1Cre.fcs
- __MACOSX/Figure 4 /Fig4E/._250318 iPC D3_Dhx29fl:flCg1Cre.fcs
- Figure 4 /Fig4E/250316 iPC D1_Dhx29fl:fl.fcs
- __MACOSX/Figure 4 /Fig4E/._250316 iPC D1_Dhx29fl:fl.fcs
- Figure 4 /Fig4E/250316 iPC D1_Dhx29fl:flCg1Cre.fcs
- __MACOSX/Figure 4 /Fig4E/._250316 iPC D1_Dhx29fl:flCg1Cre.fcs
- Figure 4 /Fig4E/250317 iPC D2_Dhx29fl:fl.fcs
- __MACOSX/Figure 4 /Fig4E/._250317 iPC D2_Dhx29fl:fl.fcs
- Figure 4 /Fig4E/250319 iPC D4_Dhx29fl:flCg1Cre.fcs
- __MACOSX/Figure 4 /Fig4E/._250319 iPC D4_Dhx29fl:flCg1Cre.fcs
- Figure 4 /Fig4E/250319 iPC D4_Dhx29fl:fl.fcs
- __MACOSX/Figure 4 /Fig4E/._250319 iPC D4_Dhx29fl:fl.fcs
- Figure 4 /Fig4E/~$Fig2E.xlsx
- __MACOSX/Figure 4 /Fig4E/._~$Fig2E.xlsx
