# Supplementary material for: RNA helicase DHX29 controls the translation of transcription factors involved in germinal center response and plasma cell differentiation in mice
Source: EMBO J. 2026 May 26;45(13):4605–35. doi: 10.1038/s44318-026-00805-0 (PMC13324185; doi:10.1038/s44318-026-00805-0)
Supplement: Supplementary file 9 — Source data Fig. 4 [file 44318_2026_805_MOESM9_ESM.zip › Figure 4 /Fig4C /Fig4C.xlsx]

## Sheet: Sheet1
Source data Figure 4C
iGCB cells (%)
	replicate1	replicate2	replicate3
Dhx29fl/fl	98.7	98.1	98
Dhx29fl/flCg1Cre	98.8	98.4	98.3
iGCB cell number (x106)
	replicate1	replicate2	replicate3
Dhx29fl/fl	5.36	4.54	4.32
Dhx29fl/flCg1Cre	5.34	4.88	5.32
iPCs (%)
	replicate1	replicate2	replicate3
Dhx29fl/fl	36.3	30.9	33.7
Dhx29fl/flCg1Cre	16	18.5	15.1
iPCs cell number(x106)
	replicate1	replicate2	replicate3
Dhx29fl/fl	1.59	1.542	1.864
Dhx29fl/flCg1Cre	0.514	0.502	0.688
