# Supplementary material for: RNA helicase DHX29 controls the translation of transcription factors involved in germinal center response and plasma cell differentiation in mice
Source: EMBO J. 2026 May 26;45(13):4605–35. doi: 10.1038/s44318-026-00805-0 (PMC13324185; doi:10.1038/s44318-026-00805-0)
Supplement: Supplementary file 9 — Source data Fig. 4 [file 44318_2026_805_MOESM9_ESM.zip › Figure 4 /Fig4G/Fig4G.xlsx]

## Sheet: Sheet1
Source data Figure 4G
IgG1+ of iPCs (%)
	replicate1	replicate2	replicate3
Dhx29fl/fl	77.2	78.9	79.1
Dhx29fl/flCγ1Cre	48.1	45.2	47.9
IgE+ of iPCs (%)
	replicate1	replicate2	replicate3
Dhx29fl/fl	17.9	16.5	16.1
Dhx29fl/flCγ1Cre	47.9	50	47.6
IgG1+ cell number (x106)
	replicate1	replicate2	replicate3
Dhx29fl/fl	2.45496	2.43328	2.94885
Dhx29fl/flCγ1Cre	0.494468	0.453808	0.659104
IgE+ cell number (x106)
	replicate1	replicate2	replicate3
Dhx29fl/fl	0.56922	0.50886	0.600208
Dhx29fl/flCγ1Cre	0.492412	0.502	0.654976
