# Supplementary material for: RNA helicase DHX29 controls the translation of transcription factors involved in germinal center response and plasma cell differentiation in mice
Source: EMBO J. 2026 May 26;45(13):4605–35. doi: 10.1038/s44318-026-00805-0 (PMC13324185; doi:10.1038/s44318-026-00805-0)
Supplement: Supplementary file 9 — Source data Fig. 4 [file 44318_2026_805_MOESM9_ESM.zip › Figure 4 /Fig4H/Fig4H.xlsx]

## Sheet: Sheet1
Source data Figure 4H
IgG1 germline transcript( fold to naïve B cell)
	Cγ1Cre			Dhx29fl/flCγ1Cre
	replicate1	replicate2	replicate3	replicate1	replicate2	replicate3
iGCB D4	1135.5	1030.48	850.941	775.704	786.533	842.985
iPC D1	678.387	654.991	575.528	410.202	324.701	465.473
iPC D2	244.664	221.067	262.272	142.691	147.413	207.367
iPC D3	175.311	200.982	271.292	183.79	123.803	194.642
iPC D4	184.132	208.957	250.275	111.589	101.844	132.04
