# Supplementary material for: RNA helicase DHX29 controls the translation of transcription factors involved in germinal center response and plasma cell differentiation in mice
Source: EMBO J. 2026 May 26;45(13):4605–35. doi: 10.1038/s44318-026-00805-0 (PMC13324185; doi:10.1038/s44318-026-00805-0)
Supplement: Supplementary file 9 — Source data Fig. 4 [file 44318_2026_805_MOESM9_ESM.zip › Figure 4 /Fig4F/Fig4F.xlsx]

## Sheet: Sheet1
Source data Figure 4F
iPC D1 AnnexinV+7-AAD+ cells (%)
	replicate1	replicate2	replicate3
Dhx29fl/fl	0.12	0.14	0.13
Dhx29fl/flCg1Cre	0.23	0.19	0.14
iPC D2 AnnexinV+7-AAD+ cells (%)
	replicate1	replicate2	replicate3
Dhx29fl/fl	0.21	0.49	0.5
Dhx29fl/flCg1Cre	1.37	1.4	1.67
iPC D3 AnnexinV+7-AAD+ cells (%)
	replicate1	replicate2	replicate3
Dhx29fl/fl	0.89	0.98	1.23
Dhx29fl/flCg1Cre	0.94	1.17	1.18
iPC D4 AnnexinV+7-AAD+ cells (%)
	replicate1	replicate2	replicate3
Dhx29fl/fl	0.72	0.77	0.79
Dhx29fl/flCg1Cre	0.55	0.58	0.71
