# Supplementary material for: RNA helicase DHX29 controls the translation of transcription factors involved in germinal center response and plasma cell differentiation in mice
Source: EMBO J. 2026 May 26;45(13):4605–35. doi: 10.1038/s44318-026-00805-0 (PMC13324185; doi:10.1038/s44318-026-00805-0)
Supplement: Supplementary file 10 — Source data Fig. 5 [file 44318_2026_805_MOESM10_ESM.zip]

Archive with 24 entries (20 files):
- Figure 5/
- __MACOSX/._Figure 5
- Figure 5/.DS_Store
- __MACOSX/Figure 5/._.DS_Store
- Figure 5/Fig5E/
- __MACOSX/Figure 5/._Fig5E
- Figure 5/Fig5D/
- __MACOSX/Figure 5/._Fig5D
- Figure 5/Fig5C/
- __MACOSX/Figure 5/._Fig5C
- Figure 5/Fig5E/.DS_Store
- __MACOSX/Figure 5/Fig5E/._.DS_Store
- Figure 5/Fig5E/Fig5E.pdf
- __MACOSX/Figure 5/Fig5E/._Fig5E.pdf
- Figure 5/Fig5E/~$Fig2E.xlsx
- __MACOSX/Figure 5/Fig5E/._~$Fig2E.xlsx
- Figure 5/Fig5D/.DS_Store
- __MACOSX/Figure 5/Fig5D/._.DS_Store
- Figure 5/Fig5D/Fig5D.xlsx
- __MACOSX/Figure 5/Fig5D/._Fig5D.xlsx
- Figure 5/Fig5C/.DS_Store
- __MACOSX/Figure 5/Fig5C/._.DS_Store
- Figure 5/Fig5C/Fig5C.xlsx
- __MACOSX/Figure 5/Fig5C/._Fig5C.xlsx
