# Supplementary material for: RNA helicase DHX29 controls the translation of transcription factors involved in germinal center response and plasma cell differentiation in mice
Source: EMBO J. 2026 May 26;45(13):4605–35. doi: 10.1038/s44318-026-00805-0 (PMC13324185; doi:10.1038/s44318-026-00805-0)
Supplement: Supplementary file 10 — Source data Fig. 5 [file 44318_2026_805_MOESM10_ESM.zip › Figure 5/Fig5D/Fig5D.xlsx]

## Sheet: Sheet1
Source data Figure 5D
Relative expression of Prdm1（fold to 0 h）
	Dhx29fl/fl			Dhx29fl/flCg1Cre
	replicate1	replicate2	replicate3	replicate1	replicate2	replicate3
0.0 h	1	1	1	1	1	1
0.5 h	0.412748	0.421421	0.390483	0.331405	0.343885	0.334482
1.0 h	0.16647	0.17515	0.182588	0.156161	0.161021	0.145216
2.0 h	0.072628	0.076769	0.073642	0.075712	0.071133	0.080586
3.0 h	0.041617	0.036398	0.043586	0.069188	0.06308	0.078745
