# Supplementary material for: RNA helicase DHX29 controls the translation of transcription factors involved in germinal center response and plasma cell differentiation in mice
Source: EMBO J. 2026 May 26;45(13):4605–35. doi: 10.1038/s44318-026-00805-0 (PMC13324185; doi:10.1038/s44318-026-00805-0)
Supplement: Supplementary file 10 — Source data Fig. 5 [file 44318_2026_805_MOESM10_ESM.zip › Figure 5/Fig5C/Fig5C.xlsx]

## Sheet: Sheet1
Source data Figure 5C
Prdm1 Normalized to Actb
	Dhx29fl/fl			Dhx29fl/flCg1Cre
	replicate1	replicate2	replicate3	replicate1	replicate2	replicate3
Naïve	0.0011075	0.0016586	0.001436	0.0013373	0.0012422	0.0013314
D1	0.000995	0.000973	0.000945	0.00069	0.00098	0.001204
D2	0.001192	0.001098	0.001076	0.00154	0.001975	0.000194
D3	0.0017267	0.0016911	0.0017148	0.0016945	0.0015945	0.00117
D4	0.0027615	0.0029597	0.0030854	0.0010074	0.0010144	0.0010074
D5	0.003004	0.003046	0.00311	0.001586	0.001966	0.001449
D6	0.003493	0.003421	0.002798	0.001747	0.001898	0.002522
D7	0.007132	0.007232	0.006937	0.003816	0.002832	0.003711
D8	0.01129	0.01083	0.010175	0.00432	0.003866	0.003607
