# Supplementary material for: RNA helicase DHX29 controls the translation of transcription factors involved in germinal center response and plasma cell differentiation in mice
Source: EMBO J. 2026 May 26;45(13):4605–35. doi: 10.1038/s44318-026-00805-0 (PMC13324185; doi:10.1038/s44318-026-00805-0)
Supplement: Supplementary file 11 — Source data Fig. 6 [file 44318_2026_805_MOESM11_ESM.zip]

Archive with 40 entries (33 files):
- Figure 6/
- __MACOSX/._Figure 6
- Figure 6/Fig6D/
- __MACOSX/Figure 6/._Fig6D
- Figure 6/.DS_Store
- __MACOSX/Figure 6/._.DS_Store
- Figure 6/Fig6E/
- __MACOSX/Figure 6/._Fig6E
- Figure 6/Fig6G/
- __MACOSX/Figure 6/._Fig6G
- Figure 6/Fig6I/
- __MACOSX/Figure 6/._Fig6I
- Figure 6/Fig6H/
- __MACOSX/Figure 6/._Fig6H
- Figure 6/Fig6F/
- __MACOSX/Figure 6/._Fig6F
- Figure 6/Fig6D/.DS_Store
- __MACOSX/Figure 6/Fig6D/._.DS_Store
- Figure 6/Fig6D/Fig6D.xlsx
- __MACOSX/Figure 6/Fig6D/._Fig6D.xlsx
- Figure 6/Fig6E/.DS_Store
- __MACOSX/Figure 6/Fig6E/._.DS_Store
- Figure 6/Fig6E/Fig6E.pdf
- __MACOSX/Figure 6/Fig6E/._Fig6E.pdf
- Figure 6/Fig6E/~$Fig2E.xlsx
- __MACOSX/Figure 6/Fig6E/._~$Fig2E.xlsx
- Figure 6/Fig6G/.DS_Store
- __MACOSX/Figure 6/Fig6G/._.DS_Store
- Figure 6/Fig6G/Fig6G.pdf
- __MACOSX/Figure 6/Fig6G/._Fig6G.pdf
- Figure 6/Fig6I/.DS_Store
- __MACOSX/Figure 6/Fig6I/._.DS_Store
- Figure 6/Fig6I/Fig6I.xlsx
- __MACOSX/Figure 6/Fig6I/._Fig6I.xlsx
- Figure 6/Fig6H/.DS_Store
- __MACOSX/Figure 6/Fig6H/._.DS_Store
- Figure 6/Fig6H/Fig6H.xlsx
- __MACOSX/Figure 6/Fig6H/._Fig6H.xlsx
- Figure 6/Fig6F/Fig6F.xlsx
- __MACOSX/Figure 6/Fig6F/._Fig6F.xlsx
