# Supplementary material for: RNA helicase DHX29 controls the translation of transcription factors involved in germinal center response and plasma cell differentiation in mice
Source: EMBO J. 2026 May 26;45(13):4605–35. doi: 10.1038/s44318-026-00805-0 (PMC13324185; doi:10.1038/s44318-026-00805-0)
Supplement: Supplementary file 11 — Source data Fig. 6 [file 44318_2026_805_MOESM11_ESM.zip › Figure 6/Fig6D/Fig6D.xlsx]

## Sheet: Sheet1
Source data Figure 6D
Differentiation deviation
	replicate1	replicate2	replicate3	replicate4
NTC	0.95	1.05	0.95	1
Lman2	0.88	0.92	0.87
Tgfb1	0.91	0.89	0.86
S100a4	0.91	0.84	0.96
Nek7	0.92	0.86	1.02
Eef2k	0.88	0.92	0.99
Apaf1	1.34	0.89	1.1
Usp7	0.92	1.07	1.33
TCF3	0.61	0.79	0.76
Iah1	0.92	0.89	0.87
Gga2	0.77	0.99	0.91
Tle3	0.67	0.71	0.87
Med13	1.02	0.91	0.93
Hnrnpul1	1.04	0.9	0.9
Dhx29	0.7	0.58	0.513	0.59
