# Supplementary material for: RNA helicase DHX29 controls the translation of transcription factors involved in germinal center response and plasma cell differentiation in mice
Source: EMBO J. 2026 May 26;45(13):4605–35. doi: 10.1038/s44318-026-00805-0 (PMC13324185; doi:10.1038/s44318-026-00805-0)
Supplement: Supplementary file 11 — Source data Fig. 6 [file 44318_2026_805_MOESM11_ESM.zip › Figure 6/Fig6I/Fig6I.xlsx]

## Sheet: Sheet1
Source data Figure 6I
iPCs（%）
	replicate1	replicate2	replicate3
Dhx29fl/fl + Vector	20.4	28.7	26.3
Dhx29fl/flCg1Cre + Vector	7.26	11.2	12.8
Dhx29fl/flCg1Cre + Dhx29	28.5	32	34
Dhx29fl/flCg1Cre + Tle3	29.7	32.8	37.3
Dhx29fl/flCg1Cre + E12	16.7	24.3	23.6
Dhx29fl/flCg1Cre + E47	15.6	20.8	21.6
