# Supplementary material for: RNA helicase DHX29 controls the translation of transcription factors involved in germinal center response and plasma cell differentiation in mice
Source: EMBO J. 2026 May 26;45(13):4605–35. doi: 10.1038/s44318-026-00805-0 (PMC13324185; doi:10.1038/s44318-026-00805-0)
Supplement: Supplementary file 11 — Source data Fig. 6 [file 44318_2026_805_MOESM11_ESM.zip › Figure 6/Fig6H/Fig6H.xlsx]

## Sheet: Sheet1
Source data Figure 6H
Dhx29 Normalized to Actb
	Cγ1Cre;Rosa26LSL-YFP			Dhx29fl/flCγ1Cre;Rosa26LSL-YFP
	replicate1	replicate2	replicate3	replicate1	replicate2	replicate3
Dhx29	0.00267	0.00263	0.00252	4.4e-05	2.8e-05	3e-05
Prdm1 Normalized to Actb
	Cγ1Cre;Rosa26LSL-YFP			Dhx29fl/flCγ1Cre;Rosa26LSL-YFP
	replicate1	replicate2	replicate3	replicate1	replicate2	replicate3
Prdm1	0.00372	0.00439	0.00393	0.00228	0.00168	0.00243
Tcf3 Normalized to Actb
	Cγ1Cre;Rosa26LSL-YFP			Dhx29fl/flCγ1Cre;Rosa26LSL-YFP
	replicate1	replicate2	replicate3	replicate1	replicate2	replicate3
Tcf3	0.00884	0.00754	0.00572	0.00711	0.00697	0.00762
Tle3 Normalized to Actb
	Cγ1Cre;Rosa26LSL-YFP			Dhx29fl/flCγ1Cre;Rosa26LSL-YFP
	replicate1	replicate2	replicate3	replicate1	replicate2	replicate3
Tle3	0.00504	0.00537	0.0056	0.00852	0.00741	0.00795
