# Supplementary material for: RNA helicase DHX29 controls the translation of transcription factors involved in germinal center response and plasma cell differentiation in mice
Source: EMBO J. 2026 May 26;45(13):4605–35. doi: 10.1038/s44318-026-00805-0 (PMC13324185; doi:10.1038/s44318-026-00805-0)
Supplement: Supplementary file 11 — Source data Fig. 6 [file 44318_2026_805_MOESM11_ESM.zip › Figure 6/Fig6F/Fig6F.xlsx]

## Sheet: Sheet1
Source data Figure 6F
Tcf3 Normalized to Actb
	Dhx29fl/fl			Dhx29fl/flCγ1Cre
	replicate1	replicate2	replicate3	replicate1	replicate2	replicate3
Naïve	0.0058648	0.0056259	0.0048962	0.0049914	0.0047473	0.0060331
D1	0.0046989	0.0048253	0.0053466	0.0045198	0.0056948	0.0059713
D2	0.0062438	0.0065542	0.0077542	0.0077196	0.0082165	0.0081598
D3	0.012109	0.0121932	0.0128884	0.0127514	0.0115231	0.012436
D4	0.0112783	0.0121718	0.011839	0.011785	0.0127821	0.0126337
D5	0.010104	0.011289	0.011446	0.011067	0.010616	0.009701
D6	0.009028	0.009609	0.009879	0.010971	0.011279	0.016174
D7	0.007644	0.010514	0.009027	0.008823	0.008523	0.008885
D8	0.008438	0.008207	0.008039	0.008424	0.008483	0.009219
Tle3 Normalized to Actb
	Dhx29fl/fl			Dhx29fl/flCγ1Cre
	replicate1	replicate2	replicate3	replicate1	replicate2	replicate3
Naïve	0.012054	0.0102419	0.010065	0.0107526	0.0101516	0.0106508
D1	0.0025413	0.0025947	0.0029768	0.0022744	0.0028546	0.0024717
D2	0.0033228	0.003346	0.0034163	0.0037283	0.0044338	0.0042827
D3	0.0043109	0.0049353	0.0044015	0.0048274	0.0044582	0.0047452
D4	0.006847	0.0070885	0.0067527	0.0066833	0.0066833	0.0070644
D5	0.003563	0.003638	0.003418	0.004457	0.003151	0.004101
D6	0.004405	0.004593	0.004405	0.00465	0.004492	0.00443
D7	0.007879	0.007825	0.00725	0.006468	0.006205	0.006077
D8	0.010915	0.010543	0.01099	0.009406	0.009537	0.010804
