# Supplementary material for: RNA helicase DHX29 controls the translation of transcription factors involved in germinal center response and plasma cell differentiation in mice
Source: EMBO J. 2026 May 26;45(13):4605–35. doi: 10.1038/s44318-026-00805-0 (PMC13324185; doi:10.1038/s44318-026-00805-0)
Supplement: Supplementary file 12 — Source data Fig. 7 [file 44318_2026_805_MOESM12_ESM.zip]

Archive with 16 entries (13 files):
- MOESM12 Figure 7  new/
- __MACOSX/._MOESM12 Figure 7  new
- MOESM12 Figure 7  new/.DS_Store
- __MACOSX/MOESM12 Figure 7  new/._.DS_Store
- MOESM12 Figure 7  new/Fig7C/
- __MACOSX/MOESM12 Figure 7  new/._Fig7C
- MOESM12 Figure 7  new/Fig7D/
- __MACOSX/MOESM12 Figure 7  new/._Fig7D
- MOESM12 Figure 7  new/Fig7C/.DS_Store
- __MACOSX/MOESM12 Figure 7  new/Fig7C/._.DS_Store
- MOESM12 Figure 7  new/Fig7C/Fig7C.xlsx
- __MACOSX/MOESM12 Figure 7  new/Fig7C/._Fig7C.xlsx
- MOESM12 Figure 7  new/Fig7D/.DS_Store
- __MACOSX/MOESM12 Figure 7  new/Fig7D/._.DS_Store
- MOESM12 Figure 7  new/Fig7D/Fig7D.xlsx
- __MACOSX/MOESM12 Figure 7  new/Fig7D/._Fig7D.xlsx
