# Supplementary material for: RNA helicase DHX29 controls the translation of transcription factors involved in germinal center response and plasma cell differentiation in mice
Source: EMBO J. 2026 May 26;45(13):4605–35. doi: 10.1038/s44318-026-00805-0 (PMC13324185; doi:10.1038/s44318-026-00805-0)
Supplement: Supplementary file 12 — Source data Fig. 7 [file 44318_2026_805_MOESM12_ESM.zip › MOESM12 Figure 7 new/Fig7C/Fig7C.xlsx]

## Sheet: Sheet1
Source data Figure 7C
Fold change Normalized to IgG
	IgG				CUT&Tag-Tle3
	replicate1	replicate2	replicate3	replicate4	replicate1	replicate2	replicate3	replicate4
P1	1	1	1	1	1	1	1	1
P2	1	1	1	1	2.7	2.98	1.62	2.47
P3	1	1	1	1	2.81	4.6	1.79	1.7
P4	1	1	1	1	1	1	1	1
P5	1	1	1	1	1.82	3.2	4.64	5.74
