# Supplementary material for: RNA helicase DHX29 controls the translation of transcription factors involved in germinal center response and plasma cell differentiation in mice
Source: EMBO J. 2026 May 26;45(13):4605–35. doi: 10.1038/s44318-026-00805-0 (PMC13324185; doi:10.1038/s44318-026-00805-0)
Supplement: Supplementary file 12 — Source data Fig. 7 [file 44318_2026_805_MOESM12_ESM.zip › MOESM12 Figure 7 new/Fig7D/Fig7D.xlsx]

## Sheet: Sheet1
Source data Figure 7D
Relative Luc/Rluc activity
	Vector			Tle3 binding sequence
	replicate1	replicate2	replicate3	replicate1	replicate2	replicate3
NTC	1	1	1	1	1	1
SgDhx29	1.08667	0.988131	0.99082	0.672581	0.688206	0.620451
SgTle3	0.988793	1.04483	0.970566	0.658198	0.557052	0.45
Relative mRNA level of Luc/Rluc
	Vector			Tle3 binding sequence
	replicate1	replicate2	replicate3	replicate1	replicate2	replicate3
NTC	1	1	1	1	1	1
SgDhx29	0.954842	0.941696	1.03704	0.711609	0.700602	0.72
SgTle3	0.860249	0.986233	0.974905	0.542113	0.461633	0.450625
