# Supplementary material for: RNA helicase DHX29 controls the translation of transcription factors involved in germinal center response and plasma cell differentiation in mice
Source: EMBO J. 2026 May 26;45(13):4605–35. doi: 10.1038/s44318-026-00805-0 (PMC13324185; doi:10.1038/s44318-026-00805-0)
Supplement: Supplementary file 13 — Source data Fig. 8 [file 44318_2026_805_MOESM13_ESM.zip]

Archive with 50 entries (43 files):
- Figure 8/
- __MACOSX/._Figure 8
- Figure 8/.DS_Store
- __MACOSX/Figure 8/._.DS_Store
- Figure 8/Fig8E/
- __MACOSX/Figure 8/._Fig8E
- Figure 8/Fig8B/
- __MACOSX/Figure 8/._Fig8B
- Figure 8/Fig8C/
- __MACOSX/Figure 8/._Fig8C
- Figure 8/Fig8D/
- __MACOSX/Figure 8/._Fig8D
- Figure 8/Fig8A/
- __MACOSX/Figure 8/._Fig8A
- Figure 8/Fig8F/
- __MACOSX/Figure 8/._Fig8F
- Figure 8/Fig8E/.DS_Store
- __MACOSX/Figure 8/Fig8E/._.DS_Store
- Figure 8/Fig8E/Fig8E.pdf
- __MACOSX/Figure 8/Fig8E/._Fig8E.pdf
- Figure 8/Fig8B/.DS_Store
- __MACOSX/Figure 8/Fig8B/._.DS_Store
- Figure 8/Fig8B/Fig8B.xlsx
- __MACOSX/Figure 8/Fig8B/._Fig8B.xlsx
- Figure 8/Fig8C/Fig8C.xlsx
- __MACOSX/Figure 8/Fig8C/._Fig8C.xlsx
- Figure 8/Fig8C/iPCs_Dhx29fl:fl-Vector.fcs
- __MACOSX/Figure 8/Fig8C/._iPCs_Dhx29fl:fl-Vector.fcs
- Figure 8/Fig8C/.DS_Store
- __MACOSX/Figure 8/Fig8C/._.DS_Store
- Figure 8/Fig8C/iPCs_Dhx29fl:flCg1Cre-Dhx29.fcs
- __MACOSX/Figure 8/Fig8C/._iPCs_Dhx29fl:flCg1Cre-Dhx29.fcs
- Figure 8/Fig8C/iPCs_Dhx29fl:flCg1Cre-Vector.fcs
- __MACOSX/Figure 8/Fig8C/._iPCs_Dhx29fl:flCg1Cre-Vector.fcs
- Figure 8/Fig8C/iPCs_Dhx29fl:flCg1Cre-Dhx29-RBDmut.fcs
- __MACOSX/Figure 8/Fig8C/._iPCs_Dhx29fl:flCg1Cre-Dhx29-RBDmut.fcs
- Figure 8/Fig8D/.DS_Store
- __MACOSX/Figure 8/Fig8D/._.DS_Store
- Figure 8/Fig8D/Fig8D.xlsx
- __MACOSX/Figure 8/Fig8D/._Fig8D.xlsx
- Figure 8/Fig8D/~$Fig2E.xlsx
- __MACOSX/Figure 8/Fig8D/._~$Fig2E.xlsx
- Figure 8/Fig8A/.DS_Store
- __MACOSX/Figure 8/Fig8A/._.DS_Store
- Figure 8/Fig8A/Fig8A.xlsx
- __MACOSX/Figure 8/Fig8A/._Fig8A.xlsx
- Figure 8/Fig8F/.DS_Store
- __MACOSX/Figure 8/Fig8F/._.DS_Store
- Figure 8/Fig8F/Fig8F.pdf
- __MACOSX/Figure 8/Fig8F/._Fig8F.pdf
