# Supplementary material for: RNA helicase DHX29 controls the translation of transcription factors involved in germinal center response and plasma cell differentiation in mice
Source: EMBO J. 2026 May 26;45(13):4605–35. doi: 10.1038/s44318-026-00805-0 (PMC13324185; doi:10.1038/s44318-026-00805-0)
Supplement: Supplementary file 13 — Source data Fig. 8 [file 44318_2026_805_MOESM13_ESM.zip › Figure 8/Fig8B/Fig8B.xlsx]

## Sheet: Sheet1
Source data Figure 8B
Relative Rluc /Luc activity
	Dhx29fl/fl				Dhx29fl/flCγ1Cre
	replicate1	replicate2	replicate3	replicate4	replicate1	replicate2	replicate3	replicate4
Vector	1	1	1	1	1.06414	1.28743	1.12723	1.13119
b-actin	1	1	1		1.00376	0.943287	0.982787
TCF3	1	1	1	1	0.666318	0.606327	0.566202	0.64792
Tle3	1	1	1		0.560044	0.567178	0.546872
Relative mRNA level of Rluc /Luc
	Dhx29fl/fl				Dhx29fl/flCγ1Cre
	replicate1	replicate2	replicate3	replicate4	replicate1	replicate2	replicate3	replicate4
Vector	1	1	1	1	0.979	1.0194	1.10422	0.99457
b-actin	1	1	1		1.02	0.99735	1.01358
TCF3	1	1	1	1	0.991	0.996753	1.00547	0.98966
Tle3	1	1	1		1	1.02799	0.99865
