# Supplementary material for: RNA helicase DHX29 controls the translation of transcription factors involved in germinal center response and plasma cell differentiation in mice
Source: EMBO J. 2026 May 26;45(13):4605–35. doi: 10.1038/s44318-026-00805-0 (PMC13324185; doi:10.1038/s44318-026-00805-0)
Supplement: Supplementary file 13 — Source data Fig. 8 [file 44318_2026_805_MOESM13_ESM.zip › Figure 8/Fig8C/Fig8C.xlsx]

## Sheet: Sheet1
Source data Figure 8C
iPCs（%）
	replicate1	replicate2	replicate3
Dhx29fl/fl + Vector	21.9	22.6	26.1
Dhx29fl/flCg1Cre + Vector	8.12	7.19	7.26
Dhx29fl/flCg1Cre + Dhx29	22.7	22.9	24.3
Dhx29fl/flCg1Cre + Dhx29-RBDmut	9.19	9.34	9.11
