# Supplementary material for: RNA helicase DHX29 controls the translation of transcription factors involved in germinal center response and plasma cell differentiation in mice
Source: EMBO J. 2026 May 26;45(13):4605–35. doi: 10.1038/s44318-026-00805-0 (PMC13324185; doi:10.1038/s44318-026-00805-0)
Supplement: Supplementary file 13 — Source data Fig. 8 [file 44318_2026_805_MOESM13_ESM.zip › Figure 8/Fig8D/Fig8D.xlsx]

## Sheet: Sheet1
Source data Figure 8D
Fold change to Vector
	Vector				Dhx29				Dhx29-RBDmut
	replicate1	replicate2	replicate3	replicate4	replicate1	replicate2	replicate3	replicate4	replicate1	replicate2	replicate3	replicate4
TCF3	1	1	1	1	6.54322	9.38268	5.77572	6.65473	3.38698	2.26577	2.2974	3.12371
Tle3	1	1	1		5.42642	5.35171	4.89557		2.42839	2.71321	1.37213
