# Supplementary material for: RNA helicase DHX29 controls the translation of transcription factors involved in germinal center response and plasma cell differentiation in mice
Source: EMBO J. 2026 May 26;45(13):4605–35. doi: 10.1038/s44318-026-00805-0 (PMC13324185; doi:10.1038/s44318-026-00805-0)
Supplement: Supplementary file 13 — Source data Fig. 8 [file 44318_2026_805_MOESM13_ESM.zip › Figure 8/Fig8A/Fig8A.xlsx]

## Sheet: Sheet1
Source data Figure 8A
b-actin Ratio of total
	Dhx29fl/fl			Dhx29fl/flCγ1Cre
tube	replicate1	replicate2	replicate3	replicate1	replicate2	replicate3
2	0.0017	0.0002	0.0009	0.0003	0.0005	0.0002
3	0.0002	0.0004	0.0005	0.0002	0.0003	0.0006
4	0.0006	0.0004	0.0012	0.0006	0.0006	0.0009
5	0.0008	0.0012	0.0015	0.0009	0.0011	0.0025
6	0.0009	0.0007	0.0019	0.0009	0.0008	0.0027
7	0.002	0.0013	0.001	0.0018	0.0012	0.0026
8	0.007	0.0024	0.02	0.0044	0.0026	0.0056
9	0.0168	0.0069	0.0032	0.0202	0.0106	0.0137
10	0.0243	0.0108	0.0243	0.0224	0.0183	0.0278
11	0.0223	0.0235	0.0311	0.0243	0.0212	0.0246
12	0.0297	0.0364	0.0479	0.0409	0.0339	0.0303
13	0.0516	0.0488	0.0576	0.0617	0.0667	0.0764
14	0.033	0.0543	0.0774	0.0539	0.0459	0.0595
15	0.0861	0.0907	0.0879	0.0799	0.0856	0.077
16	0.1028	0.0882	0.0866	0.089	0.0927	0.0815
17	0.1251	0.1143	0.0903	0.094	0.0934	0.0909
18	0.173	0.1202	0.1017	0.1397	0.11	0.1072
19	0.1461	0.1403	0.1323	0.1722	0.1345	0.1146
20	0.176	0.259	0.2327	0.1927	0.28	0.2822
Tcf3 Ratio of total
	Dhx29fl/fl			Dhx29fl/flCγ1Cre
tube	replicate1	replicate2	replicate3	replicate1	replicate2	replicate3
2	0.0011	0.0014	0.0018	0.0267	0.0174	0.1013
3	0.0011	0.0011	0.0019	0.0064	0.0085	0.0238
4	0.0006	0.001	0.0013	0.0098	0.0014	0.0171
5	0.001	0.0016	0.0085	0.0079	0.0097	0.0134
6	0.0037	0.0025	0.0055	0.0046	0.0076	0.007
7	0.0009	0.0003	0.0039	0.0103	0.0073	0.0824
8	0.0009	0.001	0.0014	0.0065	0.0061	0.0155
9	0.0005	0.0003	0.0007	0.004	0.0085	0.0115
10	0.0048	0.0042	0.0061	0.0165	0.0113	0.0246
11	0.0111	0.0132	0.0172	0.0174	0.03	0.0208
12	0.0232	0.0286	0.0228	0.0617	0.0441	0.0406
13	0.0243	0.0364	0.0723	0.0835	0.0651	0.0626
14	0.0202	0.0798	0.0704	0.0751	0.0779	0.0596
15	0.1262	0.1083	0.1012	0.1302	0.0925	0.0894
16	0.1184	0.1291	0.115	0.1356	0.1118	0.0784
17	0.1197	0.1313	0.1323	0.1226	0.1089	0.0949
18	0.1467	0.1578	0.1518	0.0896	0.1369	0.116
19	0.2099	0.1522	0.1415	0.0757	0.1396	0.087
20	0.1858	0.1501	0.1444	0.116	0.1154	0.0541
Tle3 Ratio of total
	Dhx29fl/fl			Dhx29fl/flCγ1Cre
tube	replicate1	replicate2	replicate3	replicate1	replicate2	replicate3
2	0.0025	0.001	0.0219	0.0373	0.0042	0.1576
3	0.0049	0.0008	0.0013	0.0247	0.0081	0.093
4	0.0016	0.0015	0.0172	0.0191	0.0024	0.0483
5	0.0023	0.0019	0.0137	0.0228	0.0591	0.0224
6	0.0123	0.002	0.0014	0.0151	0.0045	0.0283
7	0.0018	0.0033	0.0121	0.0145	0.0131	0.0292
8	0.0018	0.0024	0.0032	0.009	0.0156	0.0216
9	0.0013	0.0049	0.0064	0.0047	0.0092	0.0069
10	0.0059	0.0041	0.0089	0.0095	0.0169	0.0152
11	0.0156	0.0097	0.0209	0.0144	0.0269	0.0102
12	0.0394	0.0282	0.0305	0.0374	0.0576	0.0258
13	0.0309	0.0364	0.0662	0.0758	0.082	0.0321
14	0.049	0.0527	0.0554	0.076	0.0935	0.0323
15	0.0783	0.088	0.0953	0.0688	0.0655	0.0644
16	0.08	0.1095	0.1158	0.0533	0.0779	0.0562
17	0.1075	0.1005	0.1308	0.082	0.1159	0.0774
18	0.1397	0.1592	0.1579	0.0981	0.0862	0.1047
19	0.1973	0.1827	0.135	0.1556	0.087	0.092
20	0.2279	0.2112	0.1061	0.1819	0.1645	0.0824
